# Supplementary material for: SRRM2, a Potential Blood Biomarker Revealing High Alternative Splicing in Parkinson's Disease
Source: PLoS One. 2010 Feb 8;5(2):e9104. doi: 10.1371/journal.pone.0009104 (PMC2817002; doi:10.1371/journal.pone.0009104)
Supplement: Table S1 — Differentially expressed genes overlapping among 3 PD microarray datasets. Listed are genes differentially expressed by 1.2 fold (p<.05 with no multiple correction) in any 2 of the 3 PD public datasets analyzed. (0.04 MB XLS) [file pone.0009104.s003.xls]

## Sheet: Overlapping genes 3 PD datasets
Substantia Nigra & Rotenone-Treated NeuroBlastomas
DOWN: 55 Transcripts			UP: 84 Transcripts
Probe Set ID	Gene Symbol	Gene Title	Probe Set ID	Gene Symbol	Gene Title
1552766_at	HS6ST2	heparan sulfate 6-O-sulfotransferase 2	1553274_a_at	SNRNP48	small nuclear ribonucleoprotein 48kDa (U11/U12)
1555427_s_at	SYNCRIP	synaptotagmin binding, cytoplasmic RNA interacting protein	1554360_at	FCHSD2	FCH and double SH3 domains 2
1559965_at	LOC100192378	hypothetical LOC100192378	1560116_a_at	NEDD1	neural precursor cell expressed, developmentally down-regulated 1
200732_s_at	PTP4A1	protein tyrosine phosphatase type IVA, member 1	200664_s_at	DNAJB1	DnaJ (Hsp40) homolog, subfamily B, member 1
201559_s_at	CLIC4	chloride intracellular channel 4	200666_s_at	DNAJB1	DnaJ (Hsp40) homolog, subfamily B, member 1
201581_at	TMX4	thioredoxin-related transmembrane protein 4	200799_at	HSPA1A	heat shock 70kDa protein 1A
202165_at	PPP1R2	protein phosphatase 1, regulatory (inhibitor) subunit 2	200800_s_at	HSPA1A /// HSPA1B	heat shock 70kDa protein 1A
202353_s_at	PSMD12	proteasome (prosome, macropain) 26S subunit, non-ATPase, 12	200895_s_at	FKBP4	FK506 binding protein 4, 59kDa
202759_s_at	AKAP2 /// PALM2-AKAP2	A kinase (PRKA) anchor protein 2	201636_at	FXR1	fragile X mental retardation, autosomal homolog 1
203139_at	DAPK1	death-associated protein kinase 1	201782_s_at	AIP	aryl hydrocarbon receptor interacting protein
203245_s_at	NCRNA00094	non-protein coding RNA 94	201841_s_at	HSPB1	heat shock 27kDa protein 1
203410_at	AP3M2	adaptor-related protein complex 3, mu 2 subunit	201924_at	AFF1	AF4/FMR2 family, member 1
203476_at	TPBG	trophoblast glycoprotein	202083_s_at	SEC14L1	SEC14-like 1 (S. cerevisiae)
203710_at	ITPR1	inositol 1,4,5-triphosphate receptor, type 1	202503_s_at	KIAA0101	KIAA0101
204914_s_at	SOX11	SRY (sex determining region Y)-box 11	202534_x_at	DHFR	dihydrofolate reductase
204915_s_at	SOX11	SRY (sex determining region Y)-box 11	202581_at	HSPA1A /// HSPA1B	heat shock 70kDa protein 1A
205330_at	MN1	meningioma (disrupted in balanced translocation) 1	203829_at	ELP4	elongation protein 4 homolog (S. cerevisiae)
205830_at	CLGN	calmegin	203910_at	ARHGAP29	Rho GTPase activating protein 29
207172_s_at	CDH11	cadherin 11, type 2, OB-cadherin (osteoblast)	204068_at	STK3	serine/threonine kinase 3 (STE20 homolog, yeast)
207173_x_at	CDH11	cadherin 11, type 2, OB-cadherin (osteoblast)	204472_at	GEM	GTP binding protein overexpressed in skeletal muscle
209064_x_at	PAIP1	poly(A) binding protein interacting protein 1	204566_at	PPM1D	protein phosphatase 1D magnesium-dependent, delta isoform
209598_at	PNMA2	paraneoplastic antigen MA2	204835_at	POLA1	polymerase (DNA directed), alpha 1, catalytic subunit
210299_s_at	FHL1	four and a half LIM domains 1	205020_s_at	ARL4A	ADP-ribosylation factor-like 4A
211323_s_at	ITPR1	inositol 1,4,5-triphosphate receptor, type 1	205053_at	PRIM1	primase, DNA, polypeptide 1 (49kDa)
211340_s_at	MCAM	melanoma cell adhesion molecule	205194_at	PSPH	phosphoserine phosphatase
212508_at	MOAP1	modulator of apoptosis 1	205967_at	HIST1H4C	histone cluster 1, H4c
212690_at	DDHD2	DDHD domain containing 2	206095_s_at	FUSIP1	FUS interacting protein (serine/arginine-rich) 1
213131_at	OLFM1	olfactomedin 1	208610_s_at	SRRM2	serine/arginine repetitive matrix 2
213920_at	CUX2	cut-like homeobox 2	209302_at	POLR2H	polymerase (RNA) II (DNA directed) polypeptide H
216215_s_at	RBM9	RNA binding motif protein 9	209511_at	POLR2F	polymerase (RNA) II (DNA directed) polypeptide F
216944_s_at	ITPR1	inositol 1,4,5-triphosphate receptor, type 1	209732_at	CLEC2B	C-type lectin domain family 2, member B
217955_at	BCL2L13	BCL2-like 13 (apoptosis facilitator)	210054_at	HAUS3	HAUS augmin-like complex, subunit 3
218017_s_at	HGSNAT	heparan-alpha-glucosaminide N-acetyltransferase	210346_s_at	CLK4	CDC-like kinase 4
219013_at	GALNT11	UDP-N-acetyl-alpha-D-galactosamine	211761_s_at	CACYBP	calcyclin binding protein
219253_at	TMEM185B	transmembrane protein 185B (pseudogene)	212032_s_at	PTOV1	prostate tumor overexpressed 1
220615_s_at	FAR2	fatty acyl CoA reductase 2	212368_at	ZNF292	zinc finger protein 292
221782_at	DNAJC10	DnaJ (Hsp40) homolog, subfamily C, member 10	212479_s_at	RMND5A	required for meiotic nuclear division 5 homolog A
222661_at	AGGF1	angiogenic factor with G patch and FHA domains 1	212542_s_at	PHIP	pleckstrin homology domain interacting protein
223275_at	PRMT6	protein arginine methyltransferase 6	212723_at	JMJD6	jumonji domain containing 6
224367_at	BEX2	brain expressed X-linked 2	213136_at	PTPN2	protein tyrosine phosphatase, non-receptor type 2
225189_s_at	RAPH1	Ras assoc.(RalGDS/AF-6) and pleckstrin homology domains 1	213137_s_at	PTPN2	protein tyrosine phosphatase, non-receptor type 2
225199_at	---	---	213415_at	CLIC2	chloride intracellular channel 2
225708_at	MED29	mediator complex subunit 29	213418_at	HSPA6	heat shock 70kDa protein 6 (HSP70B')
226150_at	PPAPDC1B	phosphatidic acid phosphatase type 2 domain containing 1B	213593_s_at	TRA2A	transformer 2 alpha homolog (Drosophila)
226775_at	ENY2	enhancer of yellow 2 homolog (Drosophila)	215888_at	PDS5B	PDS5, regulator of cohesion maintenance
226901_at	C17orf58	chromosome 17 open reading frame 58	217985_s_at	BAZ1A	bromodomain adjacent to zinc finger domain, 1A
227033_at	PDIA3	protein disulfide isomerase family A, member 3	218566_s_at	CHORDC1	cysteine and histidine-rich domain (CHORD)-containing 1
227769_at	---	---	218618_s_at	FNDC3B	fibronectin type III domain containing 3B
227979_at	---	---	218708_at	NXT1	NTF2-like export factor 1
228523_at	NANOS1	nanos homolog 1 (Drosophila)	218870_at	ARHGAP15	Rho GTPase activating protein 15
229084_at	CNTN4	contactin 4	219375_at	CEPT1	choline/ethanolamine phosphotransferase 1
230030_at	HS6ST2	heparan sulfate 6-O-sulfotransferase 2	219378_at	NARG1L	NMDA receptor regulated 1-like
230369_at	GPR161	G protein-coupled receptor 161	219863_at	HERC5	hect domain and RLD 5
231867_at	ODZ2	odz, odd Oz/ten-m homolog 2 (Drosophila)	219966_x_at	BANP	BTG3 associated nuclear protein
238494_at	TRAF3IP1	TNF receptor-associated factor 3 interacting protein 1	220195_at	MBD5	methyl-CpG binding domain protein 5
			221558_s_at	LEF1	lymphoid enhancer-binding factor 1
			221654_s_at	USP3	ubiquitin specific peptidase 3
			221677_s_at	ATP5O /// DONSON	ATP synthase, H+ transporting, mitochondrial F1 complex, O subunit
			221873_at	ZNF143	zinc finger protein 143
			222018_at	NACA /// NACAP1	nascent polypeptide-associated complex alpha subunit
			222608_s_at	ANLN	anillin, actin binding protein
			222620_s_at	DNAJC1	DnaJ (Hsp40) homolog, subfamily C, member 1
			223463_at	RAB23	RAB23, member RAS oncogene family
			224320_s_at	MCM8	minichromosome maintenance complex component 8
			224870_at	KIAA0114	KIAA0114
			225655_at	UHRF1	ubiquitin-like with PHD and ring finger domains 1
			225956_at	C5orf41	chromosome 5 open reading frame 41
			225957_at	C5orf41	chromosome 5 open reading frame 41
			226453_at	RNASEH2C	ribonuclease H2, subunit C
			226668_at	WDSUB1	WD repeat, sterile alpha motif and U-box domain containing 1
			226895_at	NFIC	Nuclear factor I/C (CCAAT-binding transcription factor)
			227276_at	PLXDC2	plexin domain containing 2
			227931_at	INO80D	INO80 complex subunit D
			229541_at	---	---
			229574_at	TRA2A	transformer 2 alpha homolog (Drosophila)
			232615_at	---	---
			234969_s_at	EPC1	enhancer of polycomb homolog 1 (Drosophila)
			235927_at	XPO1	exportin 1 (CRM1 homolog, yeast)
			236439_at	---	---
			238058_at	LOC150381	hypothetical LOC150381
			243589_at	KIAA1267 /// LOC100294337	KIAA1267 /// hypothetical protein LOC100294337
			48808_at	DHFR	dihydrofolate reductase
			50376_at	ZNF444	zinc finger protein 444
			52285_f_at	CEP76	centrosomal protein 76kDa
Substantia Nigra & Blood
DOWN: 11 Transcripts			UP: 11 Transcripts
Probe Set ID	Gene Symbol	Gene Title	Probe Set ID	Gene Symbol	Gene Title
201021_s_at	DSTN	destrin (actin depolymerizing factor)	201244_s_at	RAF1	v-raf-1 murine leukemia viral oncogene homolog 1
202129_s_at	RIOK3	RIO kinase 3 (yeast)	201631_s_at	IER3	immediate early response 3
203116_s_at	FECH	ferrochelatase (protoporphyria)	201996_s_at	SPEN	spen homolog, transcriptional regulator (Drosophila)
204466_s_at	SNCA	synuclein, alpha (non A4 component of amyloid precursor)	203973_s_at	CEBPD	CCAAT/enhancer binding protein (C/EBP), delta
204467_s_at	SNCA	synuclein, alpha (non A4 component of amyloid precursor)	204669_s_at	RNF24	ring finger protein 24
207827_x_at	SNCA	synuclein, alpha (non A4 component of amyloid precursor)	208610_s_at	SRRM2	serine/arginine repetitive matrix 2
208632_at	RNF10	ring finger protein 10	208859_s_at	ATRX	alpha thalassemia/mental retardation syndrome X-linked
211546_x_at	SNCA	synuclein, alpha (non A4 component of amyloid precursor)	209184_s_at	IRS2	insulin receptor substrate 2
213327_s_at	USP12	ubiquitin specific peptidase 12	211794_at	FYB	FYN binding protein (FYB-120/130)
221011_s_at	LBH	limb bud and heart development homolog (mouse)	212587_s_at	PTPRC	protein tyrosine phosphatase, receptor type, C
39729_at	PRDX2	peroxiredoxin 2	213716_s_at	SECTM1	secreted and transmembrane 1
Rotenone-Treated NeuroBlastomas & Blood
DOWN: 10 Transcripts			UP: 5 Transcripts
Probe Set ID	Gene Symbol	Gene Title	Probe Set ID	Gene Symbol	Gene Title
201200_at	CREG1	cellular repressor of E1A-stimulated genes 1	202082_s_at	SEC14L1	SEC14-like 1 (S. cerevisiae)
201285_at	MKRN1	makorin ring finger protein 1	208610_s_at	SRRM2	serine/arginine repetitive matrix 2
202219_at	SLC6A8	solute carrier family 6 (neurotransmitter transporter, creatine), member 8	208700_s_at	TKT	transketolase
204019_s_at	SH3YL1	SH3 domain containing, Ysc84-like 1 (S. cerevisiae)	211458_s_at	GABARAPL1 /// GABARAPL3	GABA(A) receptor-associated protein like 1
211048_s_at	PDIA4	protein disulfide isomerase family A, member 4	218132_s_at	TSEN34	tRNA splicing endonuclease 34 homolog (S. cerevisiae)
212435_at	TRIM33	tripartite motif-containing 33
217832_at	SYNCRIP	synaptotagmin binding, cytoplasmic RNA interacting protein
218090_s_at	BRWD2	bromodomain and WD repeat domain containing 2
219528_s_at	BCL11B	B-cell CLL/lymphoma 11B (zinc finger protein)
221478_at	BNIP3L	BCL2/adenovirus E1B 19kDa interacting protein 3-like
Supplementary Table S1: Differentially Expressed Genes Overlapping among 3 PD Microarray Datasets.
Listed are genes differentially expressed by 1.2 fold ( p<.05 with no multiple correction) in any 2 of the 3 PD public datasets analyzed.
Highlighted in yellow are the genes differentially expressed by 1.5 fold ( p<.05 with no multiple correction) in any 2 of the 3 PD public datasets analyzed.
