# Supplementary material for: SRRM2, a Potential Blood Biomarker Revealing High Alternative Splicing in Parkinson's Disease
Source: PLoS One. 2010 Feb 8;5(2):e9104. doi: 10.1371/journal.pone.0009104 (PMC2817002; doi:10.1371/journal.pone.0009104)
Supplement: Table S6 — Characteristics of our PD and control cohort included in our Affymetrix Exon Arrays and TaqMan Low Density Arrays. Control and PD subjects were recruited for our study. The best quality blood RNA used on the arrays came from 17 PDs and 11 controls. (0.03 MB XLS) [file pone.0009104.s008.xls]

## Sheet: Sheet1
Patient ID	Gender	Age	Duration	Side of onset	Initial Symptom	Tremor at onset	Rigidity/Bradykinesia at onset	Current complaint (dopa sides)	Dementia	Depression	Hallucinations	Orthostatic hypotension	Urinary symptoms	Constipation	Freezing	Wearing off	On/Off	Dyskinesias	Dystonia	L dopa equivalent	Side of symptoms
PD8	M	62	16	1	1	1	2	5	2	2	2	2	2	2	2	2	2	2	2	Rotigotine patch 2mg	3
PD9	M	58	5	2	1	1	2	5	2	2	2	2	2	2	2	2	2	2	2	Requip 3 mg TID	3
PD11	M	72	6	2	1	1	2	5	2	1	2	3	3	2	3	2	2	2	2	Requip 0.25mg TID	3
PD13	M	74	3	1	2	2	1	5	2	2	2	3	1	1	1	2	2	1	1	Sinemet 25/100 tab1/2 TID	3
PD14	M	61	13	2	1	1	2	5	2	2	2	3	3	3	3	3	2	1	1	Sinemet 25/100 tab1 TID Mirapex 0.5 TID	3
PD15	M	63	17	1	1	1	1	5	2	2	2	1	3	3	1	3	1	2	3	Sinemet 25/100 TID	3
PD15x	M	54	5	2	2	1	1	5	2	1	1	3	3	3	2	3	2	2	2	Sinemet 25/100 1 tab TID	3
PD17	F	60	16	1	4	2	1	5	2	1	1	3	3	3	1	1	1	1	2	Carbidopa-levodopa 25/100 8tab/day Mirapex 1mg 4tab/day	3
PD18	M	71	23	4	2	1	1	6	1	2	1	1	3	1	1	1	2	2	1	Carbidopa-levodopa	3
PD20	F	76	2	3	3	2	1	5	2	2	2	3	3	3	3	2	2	2	2	Carbidopa-levodopa 25/100 1tab QD	3
PD21	M	84	11	3	3	3	3	5	3	1	2	2	1	1	3	2	2	1	3	Carbidopa-levodopa 25/250 1tab BID	3
PD22	M	39	4	1	5	3	3	5	2	1	3	3	3	3	3	3	2	2	2	Azilect 1mg QD	3
PD22x	M	45	7	2	1	1	1	5	2	2	2	2	2	2	3	2	2	2	2	Selegiline 5mg QD	2
PD23	M	76	5	1	1	1	3	5	3	1	2	3	3	3	3	2	2	2	3	Carbidopa/levodopa 25/100 1 tab, TID, Azilect 1mg QD	3
PD23x	M	66	6	2	2	2	1	5	2	2	3	3	3	3	2	2	2	2	2	Stalevo 100mg 1 tab QID	3
PD27	M	65	6	4	2	2	1	5	2	2	2	3	3	3	1	2	2	1	2	Carbidopa-Levodopa 25/100 2tab TID, Mirapex0.25mg 2-2-2	3
PD30	M	66	14	1	1	1	2	5	2	1	2	3	3	1	2	2	2	2	1	Mirapex 1.5mg 1/2tab TID, Sinemet CR25/100 2tab TID Selegiline 5mg QD	3
				right=1	Tremor=1	Yes=1	Yes=1	1=Dyskinesias	Yes=1	Yes=1	Yes=1	Yes=1	Yes=1	Yes=1	Yes=1	Yes=1	Yes=1	Yes=1	Yes=1		right=1
				left=2	AR=2	No=2	No=2	2=on/off	No=2	No=2	No=2	No=2	No=2	No=2	No=2	No=2	No=2	No=2	No=2		left=2
				B/L=3	Instability=3	Unknown=3	Unknown=3	3=wearing off	Unknown=3	Unknown=3	Unknown=3	Unknown=3	Unknown=3	Unknown=3	Unknown=3	Unknown=3	Unknown=3	Unknown=3	Unknown=3		B/L=3
				Unknown=4	Dystonia=4			4=combination													Unknown=4
					Unknown=5			5=parkinsonian symptoms
								6=parkinsoniam symptoms + ldopa side effects
Healthy Volunteer/Control Subjects
CNT4	F	58
CNT5	F	80
CNT6	F	60
CNT15	F	71
CNT16	F	62
CNT18	F	65
CNT19	M	68
CNT20	M	68
CNT21	F	48
CNT24	M	57
CNT 25	F	52
Supplementary Table S6: Characteristics of our PD and control cohort included in our Affymetrix Exon Arrays and TaqMan Low Density Arrays.
Control and PD subjects were recruited for our study. The best quality blood RNA used on the arrays came from 17 PDs and 11 controls.
